# Supplementary material for: Quisinostat is a brain-penetrant radiosensitizer in glioblastoma
Source: JCI Insight. 2023 Nov 22;8(22):e167081. doi: 10.1172/jci.insight.167081 (PMC10721329; doi:10.1172/jci.insight.167081)
Supplement: Supporting data values [file jciinsight-8-167081-s141.xlsx]

## Sheet: Figure 1A
Figure 1A - dose response assays
	Quisinostat log[nm]	BT145			GB187x			GB239x3			GB282xTdT			GB71			U87LN			GB126xTdT			GB82			NHA
	0	1	1	1	1	1	1	1	1	1	1	1	1	1	1	1	1	1	1	1	1	1	1	1	1	1	1	1
	1	0.700446	0.789568	0.764379	0.884964	0.925513	0.92819	0.815947	0.818003	0.796759	0.984373	0.887517	0.895741	0.763153	0.68697	0.684783	0.835432	0.851958	0.83543	0.79154	0.810236	0.800497	0.787721	0.766759	0.805157	0.60925	0.699514	0.712529
	1.39794	0.640339	0.754763	0.703947	0.799253	0.864668	0.830765	0.684553	0.6788	0.640071	0.842344	0.753113	0.748841	0.685459	0.636631	0.613229	0.566893	0.631641	0.52863	0.667527	0.635339	0.619144	0.771158	0.665489	0.683265	0.467469	0.559662	0.562308
	1.69897	0.399881	0.498593	0.526585	0.707528	0.768437	0.716263	0.569377	0.53664	0.462193	0.679528	0.60633	0.574148	0.5916	0.533185	0.532348	0.315988	0.381175	0.379239	0.576222	0.483914	0.515416	0.669284	0.650964	0.678289	0.364613	0.458211	0.500155
	2	0.341682	0.352414	0.277489	0.590084	0.625788	0.599519	0.338893	0.323428	0.260016	0.438405	0.390077	0.339115	0.460864	0.435999	0.424668	0.215053	0.237894	0.23602	0.442731	0.311855	0.477377	0.510906	0.480369	0.526032	0.272415	0.356198	0.433174
	2.39794	0.256843	0.352774	0.339583	0.532427	0.531615	0.498338	0.195444	0.198007	0.155584	0.220158	0.184597	0.152084	0.315298	0.3077	0.303212	0.12789	0.147589	0.120399	0.116521	0.064916	0.154946	0.377062	0.323669	0.369549	0.126842	0.185788	0.283062
	2.69897	0.18599	0.241553	0.228955	0.470948	0.474868	0.463956	0.140752	0.149368	0.11173	0.132313	0.11377	0.082632	0.243534	0.239864	0.241248	0.098428	0.106344	0.09789	0.025327	0.020496	0.046258	0.307925	0.273252	0.293225	0.055906	0.083339	0.152942
	3	0.130264	0.171506	0.171547	0.439239	0.402589	0.438493	0.105453	0.113725	0.089182	0.083729	0.074826	0.05455	0.210876	0.221334	0.215202	0.085372	0.088732	0.08769	0.012903	0.009608	0.02425	0.265032	0.280735	0.244856	0.026333	0.041247	0.096681

## Sheet: Figure 1D
Figure 1D
	BT145				GB126
	% Ki67+ / DAPI	DMSO	QST		% Ki67+ / DAPI	DMSO	QST
	n=1	39.4737	26.1653		n=1	20.8358	8.01325
	n=2	43.8602	29.1973		n=2	20.3275	11.9177
	n=3	33.0267	26.725		n=3	29.5826	10.7184
	BT145				GB126
	% CC-3 + / DAPI	DMSO	QST		% CC-3 + / DAPI	DMSO	QST
	n=1	0.376131	11.8845		n=1	3.33997	18.5009
	n=2	0.497225	6.46061		n=2	2.07085	22.4947
	n=3	0.31455	13.5339		n=3	3.92121	8.72432

## Sheet: Figure 2A
Figure 2A - Cell death assays (flow cytometry)
		BT145					GB126
	Apoptotic	Annexin+ ViaDye - (%)	DMSO	QST		Apoptotic	Annexin+ ViaDye - (%)	DMSO	QST
		n=1	14.8	60			n=1	3.37	9.54
		n=2	2.78	53.4			n=2	6.14	12.5
		n=3	8.28	59.8			n=3	4.27	8.59
		BT145					GB126
	Dead	Annexin+ ViaDye + (%)	DMSO	QST		Dead	Annexin+ ViaDye + (%)	DMSO	QST
		n=1	6.85	5.66			n=1	1.82	12.7
		n=2	2.07	6.66			n=2	5.49	14.5
		n=3	6.49	4.49			n=3	5.18	9.91

## Sheet: Figure 2B
Figure 2B - cell cycle analysis (PI staining)
	BT145 n = 1				BT145 n = 2				BT145 n = 3
	Cell Cycle Phase (% of cells)	DMSO	QST		Cell Cycle Phase (% of cells)	DMSO	QST		Cell Cycle Phase (% of cells)	DMSO	QST
	G1	65.7	33.6		G1	59.1	37		G1	58.6	36.8
	S	16.6	16.4		S	20.7	20.3		S	18.4	13.8
	G2	16.8	48.8		G2	19.2	41.5		G2	22.2	48
	GB126 n = 1				GB126 n = 2				GB126 n = 3
	Cell Cycle Phase	DMSO	QST		Cell Cycle Phase	DMSO	QST		Cell Cycle Phase	DMSO	QST
	G1	54.77	37.77		G1	61.12	45.07		G1	54.79	43.79
	S	30.05	54.82		S	37.54	54.93		S	31.05	54.58
	G2	15.19	7.41		G2	1.35	0		G2	14.16	1.63

## Sheet: Figure 3A-B
	FIGURE 3A AND 3B - yH2AX foci quantification
	BT 145 0 nM QST - ƴH2AX				BT 145 75 nM QST - ƴH2AX						GB126 0 nM QST - ƴH2AX				GB126 86 nM QST - ƴH2AX
	n=1	Raw Int Den	Number of foci/ Nucleus		n=1	Raw Int Den	Number of foci/ Nucleus				n=1	Raw Int Den	Number of foci/ Nucleus		n=1	Raw Int Den	Number of foci/ Nucleus
	Series 1	0	0		Series 1	0	0				Series 1	765	3		Series 1	510	2
		510	2			8670	34					510	2			255	1
		765	3			6120	24					0	0			1785	7
		510	2			13515	53					0	0			510	2
		0	0		Series 2	1785	7					0	0			510	2
		0	0			2295	9				Series 2	0	0			510	2
		1785	7			0	0					0	0			765	3
		0	0			10455	41					0	0			8925	35
		0	0			7140	28					0	0		Series 2	2550	10
		255	1		Series 3	2040	8					0	0			0	0
	Series 2	0	0			2805	11					255	1			0	0
		510	2			0	0				Series 3	255	1			0	0
		0	0			14535	57					0	0			0	0
		765	3			12750	50					0	0		Series 3	2040	8
		0	0		Series 4	255	1					0	0			255	1
		0	0			0	0					0	0			0	0
		765	3			5355	21					0	0			0	0
		0	0			255	1					0	0			0	0
		255	1			1785	7					255	1		Series 4	1785	7
		255	1		Series 5	13005	51					510	2			1275	5
		0	0			5355	21					0	0			255	1
	Series 3	0	0			765	3					0	0			510	2
		0	0			0	0					255	1			0	0
		0	0		Series 6	6375	25					255	1		Series 5	4590	18
		0	0			2805	11					2295	9			5100	20
		255	1			255	1					510	2		Series 6	255	1
		1530	6			6885	27					0	0			255	1
		510	2			765	3					510	2		Series 7	765	3
	Series 4	0	0			0	0					0	0			2040	8
		0	0			1020	4					255	1			510	2
		0	0			255	1					0	0			510	2
		0	0			6885	27				Series 4	510	2			510	2
		510	2			5100	20					1785	7		Series 8	0	0
		0	0		Series 7	255	1					0	0			2805	11
	Series 5	0	0			255	1					0	0			255	1
		0	0			765	3					0	0		Series 9	7905	31
		0	0			510	2				Series 5	765	3			255	1
		0	0			1530	6					765	3		Series 10	0	0
		0	0			255	1					510	2			0	0
		0	0		Series 8	0	0					0	0			6120	24
		510	2			3570	14					1275	5			2550	10
		255	1			3060	12					0	0		Series 11	255	1
		255	1			255	1					0	0			2295	9
	Series 6	0	0			7905	31					255	1			1275	5
		0	0			3570	14					255	1			510	2
		0	0			0	0					0	0		Series 12	13005	51
		0	0			0	0					0	0			0	0
		255	1		Series 9	4080	16					255	1			255	1
		0	0			2550	10					0	0		Series 13	0	0
		0	0			1785	7					255	1			5610	22
		0	0			0	0					255	1			2295	9
	Series 7	255	1			1530	6				Series 6	255	1		Series 14	0	0
		255	1			6120	24					1020	4			2805	11
		510	2		Series 10	0	0					765	3			1785	7
		765	3			6375	25					3060	12			2040	8
		255	1			2550	10					1275	5			5100	20
		255	1			0	0					0	0			255	1
		1275	5			1020	4					510	2			7140	28
		2295	9			0	0					765	3		Series 15	510	2
		1275	5		Series 11	4845	19					0	0			1785	7
		0	0			0	0					255	1			2550	10
		0	0			510	2				Series 7	255	1			0	0
		0	0			4080	16					1020	4			2550	10
		0	0			6630	26					2805	11			0	0
		0	0			9690	38					3570	14			0	0
		0	0			1020	4					1020	4			2295	9
		0	0		Series 12	255	1					14535	57			0	0
		0	0			255	1					765	3			255	1
		0	0			510	2				Series 8	1275	5			1020	4
		0	0			510	2					765	3			4335	17
		0	0			510	2					765	3		Series 16	510	2
		0	0			10200	40					255	1			1785	7
		0	0			2550	10					510	2			765	3
		0	0			0	0					2805	11			0	0
		0	0			1020	4					2550	10			255	1
		0	0			0	0					3060	12			0	0
		0	0		Series 13	4335	17					765	3			1020	4
		0	0			5355	21					1020	4			2550	10
		0	0			0	0					1275	5		Series 17	0	0
		0	0			0	0					1275	5			0	0
		0	0			0	0					1785	7			2550	10
	Series 8	255	1		Series 14	10455	41					510	2			1275	5
		510	2			0	0					255	1			510	2
		255	1			6375	25					0	0		Series 18	4335	17
		255	1			0	0					0	0			0	0
		765	3			255	1				Series 9	1785	7			0	0
		0	0			255	1					3825	15			1020	4
		0	0			255	1					0	0			0	0
		0	0		Series 15	0	0					0	0			3825	15
		0	0			5610	22					255	1			4845	19
		0	0			1785	7					0	0		Series 19	510	2
		0	0			255	1					255	1			1530	6
		0	0			13260	52					0	0			255	1
		0	0			8160	32					0	0			1530	6
		0	0			6120	24					0	0			510	2
		0	0		Series 16	255	1					510	2		Series 20	2295	9
		0	0			0	0					0	0			11730	46
		0	0			510	2					0	0			2550	10
		0	0			765	3					765	3		Series 21	8670	34
		0	0			8925	35					0	0			1530	6
		0	0			255	1					510	2			510	2
		0	0									0	0			0	0
		0	0									0	0			510	2
		0	0		n=2	Raw Int Den	Number of foci/ Nucleus					0	0			0	0
		0	0		Series 1	3570	14				Series 10	510	2			255	1
		0	0			7140	28					0	0		Series 22	2550	10
	Series 9	255	1			7140	28					0	0			0	0
		510	2			10965	43					0	0			1020	4
		510	2			7905	31					1530	6			510	2
		255	1			7140	28				Series 11	2805	11			10200	40
		255	1			0	0					510	2			510	2
		255	1			8415	33					0	0			1275	5
		255	1			255	1					0	0			765	3
		255	1			1530	6					0	0		Series 23	255	1
		0	0			0	0					255	1			765	3
		0	0		Series 2	16320	64					1020	4			255	1
		0	0			8160	32					255	1			0	0
		0	0			9690	38					765	3			0	0
		0	0			5865	23					765	3			510	2
		0	0			8160	32					1530	6			2550	10
		0	0			2550	10					7140	28		Series 24	0	0
		0	0			7650	30					1530	6			0	0
		0	0			0	0				Series 12	765	3			1785	7
		0	0			1530	6					1530	6			0	0
		0	0			7905	31					0	0			0	0
		0	0		Series 3	1530	6					1020	4			765	3
		0	0			510	2					3315	13			255	1
	Series 10	255	1			3315	13					255	1			1020	4
		0	0			3315	13					2550	10			1275	5
		0	0			0	0					1020	4			510	2
		0	0			1275	5					765	3			3825	15
		0	0			2295	9					2805	11			1020	4
		0	0			255	1					3060	12		Series 25	5610	22
		255	1		Series 4	255	1				Series 13	0	0			4080	16
		255	1			9180	36					3060	12			1020	4
		255	1			0	0					3825	15			765	3
		0	0			3570	14					1020	4			1020	4
		255	1			6120	24					255	1			4335	17
		0	0			5610	22					255	1			1275	5
		255	1			3825	15					510	2			2040	8
		0	0			0	0					0	0			1275	5
		255	1			3825	15					0	0			1785	7
		510	2		Series 5	13770	54					255	1			765	3
		255	1			10455	41					510	2		Series 26	8415	33
		0	0			3060	12					0	0			510	2
		0	0			255	1					255	1			1785	7
		0	0			0	0					2550	10			4590	18
		510	2			0	0					765	3			1020	4
		0	0			0	0					1275	5			765	3
		0	0			0	0					1530	6			1785	7
		255	1		Series 6	510	2					1530	6			0	0
		255	1			3825	15					1530	6			765	3
		510	2			765	3					0	0			765	3
		0	0			2550	10					0	0			1785	7
		0	0			0	0				Series 14	0	0		Series 27	2040	8
		510	2		Series 7	7140	28					0	0			0	0
		1275	5			6885	27					2295	9			255	1
		510	2			255	1					2805	11			1275	5
		0	0			3570	14					2040	8			11985	47
		0	0			9945	39					1785	7			510	2
		0	0			3315	13				Series 15	0	0			1020	4
		0	0			4845	19					1020	4			765	3
	Series 11	0	0			0	0					0	0			510	2
		0	0			8160	32					510	2			1530	6
		255	1		Series 8	9180	36					0	0			510	2
		0	0			0	0					0	0			765	3
		0	0			0	0					0	0			255	1
		0	0			0	0					255	1			1020	4
		0	0			255	1					765	3			510	2
		0	0		Series 9	0	0					765	3		Series 28	765	3
		0	0			0	0					510	2			255	1
		0	0			10455	41					1785	7			1275	5
		2550	10			10965	43					6375	25			11730	46
		0	0		Series 10	0	0					765	3			765	3
		0	0			255	1				Series 16	510	2			1785	7
		510	2			14280	56					4590	18			510	2
		0	0			0	0					255	1			255	1
		0	0			8670	34					1020	4			1785	7
		0	0			0	0					510	2			765	3
		0	0		Series 11	0	0					255	1			0	0
		255	1			0	0					0	0			255	1
		0	0			4335	17					0	0			765	3
		1530	6			0	0					0	0			255	1
		510	2			6630	26					0	0		Series 29	0	0
		0	0			0	0					0	0			8670	34
		0	0			1785	7									6120	24
		0	0		Series 12	0	0									13515	53
		0	0			3570	14				n=2	Raw Int Den	Number of foci/ Nucleus
		765	3			7140	28				Series 1	255	1
	Series 12	0	0			1275	5					2550	10		n=2	Raw Int Den	Number of foci/ Nucleus
		255	1			1275	5					510	2		Series 1	255	1
		510	2			8415	33					510	2			1785	7
		255	1		Series 13	0	0					0	0			255	1
		765	3			0	0					255	1			1275	5
		765	3			3315	13					0	0			3570	14
		0	0			0	0					255	1			510	2
		2805	11			1785	7					1020	4			6375	25
		0	0			255	1					510	2			765	3
		0	0			510	2					2805	11			1785	7
		765	3		Series 14	255	1					0	0			255	1
		255	1			12240	48					1275	5			0	0
		0	0			13770	54					0	0			765	3
		765	3			255	1				Series 2	1785	7			255	1
		0	0			0	0					765	3			0	0
		0	0			0	0					0	0			0	0
		255	1			0	0					1275	5			2295	9
		255	1		Series 15	1785	7					1785	7			510	2
		510	2			255	1					2040	8			1530	6
		510	2			0	0					765	3			255	1
		255	1			510	2					1020	4		Series 2	765	3
		0	0			0	0					1785	7			4335	17
		0	0			2550	10					0	0			510	2
		255	1		Series 16	0	0					255	1			1275	5
		0	0			0	0					0	0			510	2
		0	0			3570	14					0	0			0	0
						0	0					0	0			0	0
						1275	5					1020	4			255	1
	n=2	Raw Int Den	Number of foci/ Nucleus			255	1					510	2			255	1
	Series 1	255	1			765	3					0	0			0	0
		255	1									0	0			0	0
		0	0									0	0			0	0
		0	0		n=3	Raw Int Den	Number of foci/ Nucleus					510	2			2295	9
		0	0		Series 1	1530	6					0	0			0	0
		0	0			4590	18				Series 3	0	0			0	0
		0	0			3825	15					0	0			0	0
		0	0			3570	14					1530	6			1275	5
		0	0			7395	29					1275	5			1275	5
		0	0			6375	25					255	1			1020	4
		0	0			4845	19					765	3			1020	4
		0	0			510	2					0	0			2295	9
		0	0			1785	7					1785	7			255	1
		0	0			0	0					765	3		Series 3	255	1
		0	0			0	0					1275	5			255	1
		0	0			0	0					765	3			255	1
		0	0			0	0					1020	4			255	1
		0	0			0	0					2295	9			1275	5
		0	0		Series 2	255	1					765	3			255	1
		0	0			0	0					2295	9			1275	5
	Series 2	255	1			12240	48					1020	4			510	2
		0	0			6630	26					1275	5			765	3
		0	0			255	1					3825	15			2295	9
		0	0		Series 3	255	1					2805	11			510	2
		0	0			510	2					2550	10			0	0
		0	0			1020	4				Series 4	1020	4			0	0
		0	0			1275	5					255	1			510	2
		0	0			4590	18					255	1			0	0
		0	0			3060	12					0	0			255	1
		0	0			765	3					1275	5			0	0
		0	0		Series 4	10965	43					255	1			2040	8
		0	0			9435	37					1785	7		Series 4	255	1
		0	0			10965	43					0	0			255	1
		0	0			5100	20					1530	6			6630	26
		0	0			3925	15					1275	5			255	1
		0	0		Series 5	255	1					2040	8			1785	7
		0	0			765	3					510	2			3825	15
		0	0			13515	53				Series 5	3060	12			9435	37
		0	0			3060	12					1785	7			765	3
		0	0			5610	22					2550	10			255	1
		0	0			8670	34					2295	9			510	2
		0	0		Series 6	255	1					3570	14			0	0
		0	0			0	0					0	0			1275	5
		0	0			0	0					0	0			1530	6
		0	0			0	0					510	2			255	1
		0	0			510	2					0	0			0	0
		0	0			3060	12					1020	4			0	0
		0	0			4845	19					0	0			0	0
		0	0			4335	17					0	0			0	0
		0	0			2550	10					1530	6			510	2
		0	1			765	3					255	1			0	0
	Series 3	255	1			1785	7				Series 6	0	0			2295	9
		0	0			510	2					255	1			2550	10
		0	0			255	1					255	1			0	0
		0	0			0	0					510	2			0	0
		0	0		Series 7	6375	25					1020	4			0	0
		0	0			0	0					4335	17			1020	4
		0	0			0	0					4080	16			0	0
		0	0			16065	63					1275	5			255	1
		0	0		Series 8	0	0					765	3			255	1
		0	0			1275	5					510	2			510	2
		0	0			7395	29					255	1			255	1
		0	0			0	0					0	0			1020	4
		0	0			1785	7				Series 7	255	1			765	3
		0	0			7650	30					255	1			0	0
		0	0			0	0					1020	4			0	0
		0	0		Series 9	0	0					0	0			7650	30
		0	0			0	0					2040	8			1530	6
		0	0			2295	9					3060	12			1275	5
		0	0			12495	49					765	3			4080	16
		0	0			0	0					255	1			510	2
		0	0		Series 10	3570	14					1020	4			2295	9
		0	0			255	1					3060	12			0	0
		0	0			1530	6					1275	5			255	1
		0	0			0	0					255	1			0	0
		0	0			0	0					1020	4			255	1
		0	0			4590	18					1020	4			255	1
		0	0			8160	32					0	0			1530	6
	Series 4	255	1			1530	6					0	0		Series 5	1275	5
		0	0		Series 12	3570	14					765	3			1785	7
		0	0			8415	33					1020	4			1530	6
		0	0			2295	9					255	1			510	2
		0	0			16065	63					1785	7			2295	9
		0	0			11730	46					3825	15			510	2
		0	0			0	0					510	2			765	3
		0	0			1020	4					255	1			1530	6
		0	0			1275	5					3825	15			2805	11
		0	0			0	0					510	2			1275	5
		0	0			1275	5				Series 8	765	3			4335	17
		0	0			255	1					2295	9			255	1
		0	0			0	0					1275	5			255	1
		0	0			6120	24					510	2		Series 6	510	2
		0	0		Series 13	3315	13					765	3			765	3
		0	0			765	3					510	2			765	3
		0	0			0	0					0	0			765	3
	Series 5	0	0			15045	59					0	0			8160	32
		0	0			5610	22					0	0			255	1
		0	0			6120	24					255	1			1785	7
		0	0			9690	38					1785	7			1530	6
		0	0			14790	58					510	2			4335	17
		0	0		Series 14	0	0					0	0			0	0
		0	0			3060	12					255	1			1785	7
		0	0			0	0					0	0			14790	58
		0	0			7650	30					0	0			255	1
		0	0			4335	17					765	3			255	1
		0	0			0	0				Series 9	2295	9			1020	4
		0	0			6120	24					3825	15		Series 7	1020	4
		0	0		Series 15	7395	29					255	1			3825	15
		0	0			0	0					255	1			255	1
		0	0			0	0					6120	24			2550	10
		0	0			5355	21					0	0			510	2
		0	0			0	0					255	1			1275	5
		0	0			8670	34					0	0			255	1
		0	0			0	0					255	1			0	0
		0	0			2550	10					2040	8			5610	22
	Series 6	255	1			7650	30					3315	13			0	0
		0	0		Series 16	13770	54					0	0			0	0
		0	0			0	0					4590	18			510	2
		0	0			0	0					1275	5			510	2
		0	0			2295	9					4080	16			255	1
		0	0			0	0					1275	5			510	2
		0	0			0	0					1275	5			0	0
		0	0			0	0				Series 10	0	0			255	1
		0	0			0	0					0	0			255	1
		0	0		Series 17	15300	60					4845	19			1785	7
		0	0			0	0					3060	12			510	2
		0	0			765	3					3825	15			255	1
		0	0			0	0					4335	17			0	0
		0	0			6885	27					2805	11			8925	35
		0	0			9690	38					2805	11			255	1
	Series 7	255	1			15810	62					255	1			7650	30
		0	0			510	2					2040	8			1275	5
		0	0			0	0					2295	9			5355	21
		0	0			4080	16					1020	4			255	1
		0	0			0	0				Series 11	2040	8			0	0
		0	0		Series 18	3825	15					2295	9			1275	5
		0	0			13770	54					255	1			510	2
		0	0			255	1					5355	21			0	0
		0	0			7905	31					510	2			0	0
		0	0			11475	45					255	1			0	0
		0	0			6375	25					0	0			255	1
		0	0			0	0					255	1			0	0
		0	0		Series 19	19890	78					1530	6			1020	4
		0	0			2550	10					2295	9			255	1
		0	0			4590	18					0	0			255	1
		0	0			1785	7					3825	15			255	1
		0	0			6885	27					510	2			255	1
		0	0		Series 20	3060	12					3825	15			255	1
		0	0			13260	52					1020	4		Series 8	255	1
	Series 8	255	1			14535	57					1020	4			0	0
		0	0			0	0				Series 12	765	3			255	1
		0	0			0	0					255	1			0	0
		0	0			0	0					255	1			510	2
		0	0			0	0					255	1			1275	5
		0	0			0	0					0	0			510	2
		0	0			0	0					0	0			1020	4
		0	0			0	0					0	0			510	2
		0	0									765	3			765	3
		0	0									0	0			2040	8
		0	0									0	0			765	3
		0	0									255	1			0	0
		0	0									2040	8			255	1
		0	0									7140	28			0	0
		0	0									2550	10			255	1
		0	0									4335	17			0	0
		0	0									1275	5			1020	4
		0	0								Series 13	255	1		Series 9	2040	8
		0	0									255	1			1530	6
		0	0									0	0			255	1
		0	0									0	0			1275	5
		0	0									0	0			8160	32
		0	0									0	0			2295	9
		0	0									0	0			255	1
		0	0									3825	15			1530	6
		0	0									510	2			10200	40
		0	0									1785	7			255	1
		0	0									255	1			255	1
		0	0									10965	43		Series 10	255	1
		0	0									4845	19			255	1
		0	0									510	2			7905	31
		0	0									0	0			0	0
		0	0									4080	16			3570	14
		0	0									0	0			10710	42
		0	0								Series 14	255	1			1275	5
		0	0									1275	5			510	2
	Series 9	0	0									765	3			510	2
		0	0									255	1			255	1
		0	0									2550	10			255	1
		0	0									1020	4			0	0
		0	0									2295	9			0	0
		0	0									1785	7			255	1
		0	0									255	1			0	0
		0	0									1020	4			510	2
		0	0									0	0			510	2
		0	0									510	2		Series 11	0	0
		0	0									0	0			255	1
		0	0									4335	17			255	1
		0	0									0	0			255	1
		0	0									1275	5			1020	4
		0	0									0	0			1530	6
		0	0									0	0			1530	6
		0	0									0	0			255	1
		0	0								Series 15	3570	14			510	2
		0	0									510	2			255	1
		0	0									510	2			255	1
		0	0									510	2			510	2
		0	0									0	0			0	0
		0	0									0	0			1275	5
		0	0									0	0		Series 12	255	1
		0	0									0	0			4845	19
		0	0									0	0			2805	11
		0	0									0	0			9435	37
		0	0									0	0			0	0
		0	0									0	0			2805	11
		0	0									1785	7			1530	6
		0	0								Series 16	765	3			6885	27
		0	0									0	0			7905	31
		0	0									255	1			8925	35
		0	0									3825	15		Series 13	765	3
		0	0									2295	9			1785	7
		0	0									2550	10			0	0
		0	0									510	2			1020	4
		0	0									255	1			4590	18
		0	0									3315	13			1785	7
		0	0									1020	4			3570	14
	Series 10	765	3									0	0			0	0
		255	1									255	1			11220	44
		0	0									1275	5			5865	23
		0	0									1530	6			0	0
		0	0									765	3			510	2
		0	0												Series 14	1275	5
		0	0													1530	6
		0	0								n=3	Raw Int Den	Number of foci/ Nucleus			1020	4
		0	0								Series 1	1275	5			0	0
		0	0									765	3			1530	6
		0	0									3315	13			8415	33
		0	0									2040	8			2040	8
		0	0									6885	27		Series 15	2295	9
		0	0									3825	15			4335	17
		0	0									5610	22			2295	9
		0	0									4335	17			0	0
		0	0									0	0			1530	6
		0	0								Series 2	1275	5			5100	20
		0	0									510	2			765	3
		0	0									5865	23			2805	11
		0	0									2550	10			2040	8
		0	0									0	0			255	1
		0	0									1275	5			9945	39
	Series 11	0	0									0	0			255	1
		0	0									0	0			255	1
		0	0									0	0		Series 16	5355	21
		0	0								Series 3	1785	7			510	2
		0	0									1020	4			5100	20
		0	0									5355	21			255	1
		0	0									6120	24			510	2
		0	0									0	0			510	2
		0	0									765	3			765	3
		0	0									765	3			2550	10
		0	0									510	2			6885	27
		0	0								Series 4	0	0			3315	13
		0	0									3570	14			765	3
		0	0									0	0
		0	0									5865	23
		0	0									2040	8		n=3	Raw Int Den	Number of foci/ Nucleus
		0	0									1275	5		Series 1	1785	7
		0	0									4590	18			21165	83
		0	0									1530	6			255	1
		0	0									2805	11			765	3
		0	0									1530	6		Series 2	255	1
		0	0								Series 5	1275	5			0	0
		0	0									7140	28			1020	4
		0	0									2805	11			765	3
		0	0									2550	10			510	2
		0	0									2550	10			0	0
		0	0									2040	8			255	1
		0	0									1785	7			0	0
		0	0								Series 6	255	1			0	0
		0	0									8160	32			0	0
		0	0									2550	10			1020	4
		0	0									2550	10			1020	4
		0	0									0	0			0	0
		0	0									1020	4			1020	4
		0	0								Series 7	255	1			765	3
		0	0									0	0			2805	11
	Series 12	0	0									765	3			1020	4
		0	0									1275	5		Series 3	510	2
		0	0									255	1			1020	4
		0	0									255	1			255	1
		0	0									3315	13			1785	7
		0	0									1020	4			510	2
		0	0									2550	10			2550	10
		0	0									510	2			1785	7
		0	0									0	0			2040	8
		0	0									1275	5		Series 4	1785	7
		0	0									1530	6			0	0
		0	0									0	0			2805	11
		0	0									1020	4			2550	10
		0	0									0	0			3315	13
		0	0									0	0			5865	23
		0	0									0	0			3060	12
		0	0								Series 8	510	2			1275	5
		0	0									255	1			5610	22
		0	0									255	1			3570	14
		0	0									255	1			3825	15
		0	0									5865	23			0	0
		0	0									1020	4			3570	14
		0	0									1530	6		Series 5	0	0
		0	0									2295	9			765	3
		0	0									5865	23			2040	8
		0	0									6375	25			2550	10
		0	0								Series 9	1275	5			1020	4
		0	0									3570	14		Series 6	0	0
		0	0									4590	18			1020	4
		0	0									3315	13			1530	6
		0	0									2040	8			1275	5
		0	0									3060	12			2805	11
		0	0									765	3			765	3
		0	0									3315	13			765	3
		0	0									765	3			1530	6
		0	0									255	1			3315	13
		0	0									255	1			1530	6
	Series 13	255	1									1530	6			1275	5
		255	1									4590	18			1530	6
		0	0									1530	6		Series 7	765	3
		0	0									2295	9			255	1
		0	0									1530	6			255	1
		0	0									510	2			765	3
		0	0									255	1			1275	5
		0	0									1530	6			0	0
		0	0								Series 10	8160	32			0	0
		0	0									510	2			0	0
		0	0									510	2		Series 8	510	2
		0	0									3570	14			3060	12
		0	0									0	0			5865	23
		0	0									255	1			2295	9
		0	0									2550	10			2040	8
		0	0								Series 11	255	1			1785	7
		0	0									510	2			2295	9
		0	0									765	3			2295	9
		0	0									1275	5			2550	10
		0	0									510	2			2295	9
		0	0									2805	11			4845	19
		0	0									6375	25		Series 9	1020	4
		0	0									7650	30			1275	5
		0	0									1020	4			2040	8
		0	0								Series 12	3825	15			1785	7
		0	0									2550	10			5100	20
		0	0									765	3		Series 10	3825	15
		0	0									255	1			2295	9
		0	0									1020	4			1275	5
		0	0									3825	15			3825	15
		0	0									765	3			2295	9
	Series 14	0	0									765	3			1020	4
		0	0									510	2			765	3
		0	0									510	2		Series 11	6885	27
		0	0									255	1			7650	30
		0	0									510	2			16830	66
		0	0									765	3			0	0
		0	0									1530	6			510	2
		0	0								Series 13	255	1		Series 12	255	1
		0	0									0	0			3315	13
		0	0									510	2			1530	6
		0	0									1020	4			1785	7
		0	0									3570	14			1530	6
		0	0									1275	5			3060	12
		0	0									765	3			2295	9
		0	0									765	3			4590	18
		0	0									2805	11			510	2
		0	0									2040	8		Series 13	1275	5
		0	0									2040	8			510	2
		0	0								Series 14	5100	20			3570	14
		0	0									255	1			10455	41
		0	0									765	3			1020	4
		0	0									4845	19			5610	22
		0	0									255	1			0	0
		0	0									1785	7			1785	7
		0	0									255	1		Series 14	1530	6
		0	0									1020	4			2295	9
		0	0									2040	8			1020	4
		0	0									3315	13			3570	14
		0	0									4335	17			1275	5
		0	0									765	3			510	2
		0	0								Series 15	2550	10			5100	20
		0	0									765	3			1020	4
		0	0									2550	10		Series 15	2295	9
		0	0									255	1			2550	10
		0	0									0	0			765	3
		0	0									1275	5			2295	9
		0	0									4590	18			2295	9
		0	0								Series 16	2040	8			1275	5
		0	0									1785	7			2550	10
		0	0									255	1			255	1
		0	0									0	0			510	2
	Series 15	255	1									0	0			255	1
		255	1									2805	11			1530	6
		0	0									255	1		Series 16	2550	10
		0	0									0	0			2040	8
		0	0									765	3			2550	10
		0	0									0	0			1530	6
		0	0									3570	14			1530	6
		0	0									1020	4			1020	4
		0	0									2805	11			510	2
		0	0									2040	8			1530	6
		0	0									3315	13			3825	15
		0	0									765	3
		0	0									1530	6
		0	0									1530	6
		0	0
		0	0
		0	0
		0	0
		0	0
		0	0
		0	0
		0	0
		0	0
		0	0
		0	0
		0	0
		0	0
		0	0
		0	0
		0	0
	Series 16	255	1
		0	0
		0	0
		0	0
		0	0
		0	0
		0	0
		0	0
		0	0
		0	0
		0	0
		0	0
		0	0
		0	0
		0	0
		0	0
		0	0
		0	0
		0	0
		0	0
		0	0
		0	0
		0	0
		0	0
		0	0
		0	0
		0	0
		0	0
		0	0
		0	0
		0	0
		0	0
		0	0
		0	0
		0	0
		0	0
		0	0
		0	0
		0	0
		0	0
		0	0
		0	0
		0	0
		0	0
		0	0
		0	0
		0	0
		0	0
		0	0
		0	0
		0	0
		0	0
	n=3	Raw Int Den	Number of foci/ Nucleus
	Series 1	0	0
		0	0
		0	0
		0	0
		0	0
		0	0
		0	0
		0	0
		0	0
		0	0
		255	1
	Series 2	255	1
		255	1
		0	0
		0	0
		0	0
		0	0
		0	0
		0	0
		0	0
		0	0
		0	0
		0	0
		0	0
		0	0
	Series 3	510	2
		255	1
		0	0
		0	0
		0	0
		0	0
		0	0
		0	0
		0	0
		0	0
		0	0
		0	0
		0	0
		0	0
		0	0
	Series 4	255	1
		255	1
		0	0
		0	0
		0	0
		0	0
		0	0
		0	0
		0	0
		0	0
		0	0
		0	0
		0	0
		0	0
		0	0
		0	0
		0	0
		0	0
		0	0
	Series 5	0	0
		0	0
		0	0
		0	0
		0	0
		0	0
		0	0
		0	0
		0	0
		0	0
		0	0
		0	0
		0	0
		0	0
		0	0
		0	0
		0	0
		0	0
		0	0
		0	0
		0	0
		0	0
		0	0
		0	0
	Series 6	255	1
		0	0
		0	0
		0	0
		0	0
		0	0
		0	0
		0	0
		0	0
		0	0
		0	0
		0	0
		0	0
		0	0
		0	0
		0	0
		0	0
		0	0
		0	0
		0	0
	Series 7	510	2
		255	1
		0	0
		0	0
		0	0
		0	0
		0	0
		0	0
		0	0
		0	0
		0	0
		0	0
		0	0
		0	0
		0	0
		0	0
		0	0
		0	0
	Series 8	255	1
		255	1
		255	1
		255	1
		255	1
		0	0
		0	0
		0	0
		0	0
		0	0
		0	0
		0	0
		0	0
		0	0
		0	0
		0	0
		0	0
		0	0
		0	0
		0	0
		0	0
		0	0
		0	0
		0	0
		0	0
		0	0
	Series 9	255	1
		0	0
		0	0
		0	0
		0	0
		0	0
		0	0
		0	0
		0	0
		0	0
		0	0
		0	0
		0	0
		0	0
		0	0
		0	0
		0	0
		0	0
		0	0
		0	0
		0	0
		0	0
		0	0
		0	0
		0	0
		0	0
		0	0
		0	0
		0	0
	Series 10	255	1
		0	0
		0	0
		0	0
		0	0
		0	0
		0	0
		0	0
		0	0
		0	0
		0	0
		0	0
		0	0
		0	0
		0	0
		0	0
		0	0
		0	0
		0	0
		0	0
		0	0
	Series 11	765	3
		510	2
		255	1
		0	0
		0	0
		0	0
		0	0
		0	0
		0	0
		0	0
		0	0
		0	0
		0	0
		0	0
		0	0
		0	0
		0	0
		0	0
		0	0
		0	0
		0	0
		0	0
		0	0
		0	0
		0	0
		0	0
		0	0
		0	0
		0	0
	Series 12	255	1
		0	0
		0	0
		0	0
		0	0
		0	0
		0	0
		0	0
		0	0
		0	0
		0	0
		0	0
		0	0
		0	0
		0	0
		0	0
		0	0
	Series 13	0	0
		0	0
		0	0
		0	0
		0	0
		0	0
		0	0
		0	0
		0	0
		0	0
		0	0
		0	0
	Series 14	255	1
		0	0
		0	0
		0	0
		0	0
		0	0
		0	0
		0	0
		0	0
		0	0
		0	0
		0	0
		0	0
		0	0
		0	0
		0	0
		0	0
		0	0
		0	0
		0	0
		0	0
	Series 15	255	1
		255	1
		0	0
		0	0
		0	0
		0	0
		0	0
		0	0
		0	0
		0	0
		0	0
		0	0
		0	0
		0	0
		0	0
		0	0
		0	0
		0	0
		0	0
		0	0
		0	0
		0	0
		0	0
		0	0
		0	0
		0	0
		0	0
		0	0
		0	0
		0	0
		0	0
		0	0
		0	0
	Series 16	255	1
		255	1
		0	0
		0	0
		0	0
		0	0
		0	0
		0	0
		0	0
		0	0
		0	0
		0	0
		0	0
		0	0
		0	0
		0	0
		0	0
		0	0
	Series 17	0	0
		0	0
		0	0
		0	0
		0	0
		0	0
		0	0
		0	0
		0	0
		0	0
		0	0
		0	0
		0	0
		0	0
		0	0
		0	0
		0	0
		0	0
		0	0
		0	0
		0	0
		0	0
		0	0
		0	0
		0	0
		0	0
		0	0
		0	0
	Series 18	255	1
		0	0
		0	0
		0	0
		0	0
		0	0
		0	0
		0	0
		0	0
		0	0
		0	0
		0	0
		0	0
		0	0
		0	0
		0	0
		0	0
		0	0
		0	0
		0	0
		0	0
		0	0
		0	0
	Series 19	255	1
		0	0
		0	0
		0	0
		0	0
		0	0
		0	0
		0	0
		0	0
		0	0
		0	0
		0	0
		0	0
		0	0
		0	0
		0	0
		0	0
		0	0
		0	0
		0	0
		0	0
		0	0
	Series 20	255	1
		0	0
		0	0
		0	0
		0	0
		0	0
		0	0
		0	0
		0	0
		0	0
		0	0
		0	0
		0	0
		0	0
		0	0
		0	0
		0	0
		0	0
		0	0
		0	0
		0	0
		0	0
		0	0
		0	0
		0	0
		0	0
		0	0
		0	0
		0	0
		0	0
		0	0
		0	0
		0	0
		0	0
		0	0
		0	0

## Sheet: Figure 4A-B
FIGURE 4A-B - dose response assays + radiation
	0 Gy
	Quisinostat log[nM]	BT145			GB126
	0	1	1	1	1	1	1
	1	0.700446	0.789568	0.764379	0.79154	0.810236	0.800497
	1.39794	0.640339	0.754763	0.703947	0.667527	0.635339	0.619144
	1.69897	0.399881	0.498593	0.526585	0.576222	0.483914	0.515416
	2	0.341682	0.352414	0.277489	0.442731	0.311855	0.477377
	2.39794	0.256843	0.352774	0.339583	0.116521	0.064916	0.154946
	2.69897	0.18599	0.241553	0.228955	0.025327	0.020496	0.046258
	3	0.130264	0.171506	0.171547	0.012903	0.009608	0.02425
	2 Gy
	Quisinostat log[nM]	BT145			GB126
	0	0.610324	0.654422	0.708826	0.792001	0.854708	0.763937
	1	0.305309	0.384516	0.344071	0.548316	0.586461	0.51538
	1.39794	0.276691	0.336064	0.260407	0.445964	0.448169	0.430754
	1.69897	0.237183	0.27573	0.231935	0.382836	0.313565	0.304635
	2	0.243132	0.294934	0.222368	0.256333	0.238357	0.297183
	2.39794	0.193849	0.237348	0.18842	0.073691	0.055374	0.099712
	2.69897	0.143532	0.186138	0.156296	0.018816	0.016258	0.038602
	3	0.087654	0.126664	0.109264	0.009554	0.009078	0.018581
	4 Gy
	Quisinostat log[nM]	BT145			GB126
	0	0.505278	0.470821	0.485776	0.666159	0.689824	0.582862
	1	0.224786	0.169531	0.211414	0.445469	0.465162	0.440916
	1.39794	0.191062	0.162896	0.153143	0.358057	0.354458	0.345655
	1.69897	0.193722	0.159349	0.150303	0.314459	0.259528	0.222102
	2	0.211964	0.149049	0.18239	0.203747	0.180608	0.213982
	2.39794	0.15118	0.11743	0.138571	0.054687	0.038879	0.071078
	2.69897	0.127482	0.086656	0.102752	0.015107	0.012394	0.030443
	3	0.081855	0.051817	0.075175	0.007617	0.006298	0.013188

## Sheet: Figure 5B
FIGURE 5B - QST administration routes
	n=3 mice per cohort/timepoint
	Time (hrs)	IP			SC			OG
[QST] in plasma, nmol/L	0.5	347	1180	730	300	482	355	8.17	7.12	not detectable
	1	268	778	432	418	617	493	7.64	4.92	not detectable
	2	70.8	154	237	169	281	430	8.86	10.8	not detectable
	4	22.3	40.2	126	41.6	61.2	96.2	44.7	3.91	not detectable
	6	12.5	15.1	47	14.4	21.7	34.8	4.91	5.16	not detectable
	8	15.9	8.68	25.7	7.48	13.4	15.5	1.29	4.22	not detectable
	24	1.2	0.963	0.894	0.909	0.187	0.208	0.81	0.965	not detectable

## Sheet: Figure 5D
FIGURE 5D - flank tumor volumes
	n=10 mice per cohort
	Volumes in mm^3
	Days Post Injection	Vehicle										Quisinostat (10 mg/kg)										IR (6 Gy)										Combo (10 mg/kg Qstat + 6 Gy IR)
	13	95.8455	105.341	141.398	41.154	78.03	78.416	102.602	91.2925	60.025	65	95.2875	73.75	78.4195	109.8	67.5	101.92	86.756	57.6	136.416	41.8275	100.602	94.221	72.828	123.576	117.212	48	84.564	55.225	80.64	41.067	51.304	81.733	83.824	92.512	72.03	53.016	98.75	120.094
	17	156.816	270	397.375	76.95	153.6	121.835	86.528	205.35	188.06	94.9365	210.7	60.025	67.76	121.838	70	176.418	85.054	154.638	242.76	103.823	173.225	96.8	131.4	152.46	233.28	124.468	142.884	99.2085	139.24	94.1015	65.596	96.768	135.816	150.381	167.445	67.228	109.551	200.688
	20	207.36	397.375	637.065	108.16	271.062	118.354	117.74	199.584	265.243	155.682	451.315	83.1875	86.756	196.02	52.9	139.24	89.056	128.797	283.279	129.762	243.682	80	115.2	122.786	200.9	82.8375	118.354	114.873	146.98	72.5	58.08	79.9875	98.3125	122.4	165.584	55.016	92.4385	193.027
	24	345.744	902.956	1217.85	201.6	549.212	137.216	206.681	480.298	548.856	465.75	438.746	73.008	88.872	373.968	61.364	196.02	112.5	262.848	491.102	306.418	345.744	137.5	122.793	187.272	287.086	93.75	152.806	186.624	176.128	101.92	95.506	71.442	69.12	104.284	196.463	79.768	119.382	254.016
	27	502.272	1546.35	1905.05	357.043	1166.4	178.956	309.304	765.184	1093.75	1002.53	1576.6	97.556	122.247	660	99.0945	314.792	96.9105	423.864	686.07	596.712	569.245	161.604	218.489	269.769	408.212	136.125	229.992	310.464	235.669	103.968	91.2925	64	59.048	123.008	158.112	72.5	139.707	397.373
	31	620	2555.28	2431.34	601.996	2001.02	226.482	383.328	1906.08	2117.23	1689.88	2338.49	75	125.736	1098.08	116.614	483.181	162.729	576	626.336	1078.78	989.597	384.592	487.35	278.4	649.728	304.981	292.032	523.418	419.832	207.36	237.141	56.316	42.768	189.216	218.05	112.694	312.188	612.562
	34	760.384	2555.28	2431.34	1030.41	3121.2	317.9	416.295	3059.92	2849.79	2783.16	2338.49	62.5	144.652	1381.2	108.192	501	248.832	786.52	822.197	1622.4	1303.2	634.644	870.732	343.188	972.16	502.928	559.836	840.95	737.326	308.367	414.304	54.872	50.274	397.488	349.272	222.95	441	1009.49

## Sheet: Figure 5E
FIGURE 5E - average weight of flank tumor mice
	Days Post-Injection	Vehicle										QST										IR										QST + IR
	13	30.3	26.9	30	29	29.6	32	32.2	25.8	25.4	28.3	29.8	28.4	28.3	28.5	31.9	30.6	26.8	28.1	30.9	30.9	29	28.1	28	31.4	28.3	29.7	30.9	30.1	27.4	26.7	26.5	27.6	31.5	33.3	31.9	25	31.6	25.5	26	28.1
	14	29.5	26.9	29.1	28.6	28.9	32.2	32.2	26.3	25.2	28.1	29.2	27.6	28.4	27.6	30.2	29.8	26.5	27.4	30.3	30.5	28	27.8	27.3	29.8	28.4	29.3	31.3	30.3	26.7	26.6	26	27.8	30.8	32.8	31.5	25	31.9	25	25.1	27.9
	15	29.8	27.1	29.6	29.4	29	32.3	32.9	26.6	25.2	28	29.7	27.8	28.4	28	31.1	29.6	26.4	27.7	31	30.1	27.9	27.9	27.6	30.5	28.4	29.1	30.8	30.3	27.7	27	25.1	27.8	31.2	32.2	31.5	25.2	30.8	24.7	25.6	27.5
	16	29.6	27	29.6	28	29.3	32.2	32.8	26.1	24.9	28	29.5	26.8	27.4	25.6	29.8	28.8	25.1	26.9	29.4	29.7	28.1	27.8	27.2	30	28.1	29.2	30.6	30	26.7	25.5	24.4	27.3	30.5	31.9	30.5	24	29.6	23.8	25.1	26.1
	17	29.9	27.3	30	28.6	29.3	32.2	32.5	26.2	25.1	28.7	29.7	27	27.6	25.9	30.4	29.3	25.2	26.3	29.9	29.4	28.3	28.1	27.4	29.9	28.6	29.4	30.7	29.8	27.4	25.6	24.3	27.7	30.3	31.9	30.5	23.5	29.7	24.2	25.6	26.4
	20	30.3	28.3	30.6	29.2	29.8	33.2	33.8	26.2	25.8	28.8	29.6	27	28.5	26.2	30.9	29.7	25.6	28	30.1	29.9	28.6	28.8	27.6	30.3	28.5	29.6	31.5	30.1	27.7	26.4	24.1	28	30.4	31.9	30.3	24.1	30.8	23.9	22.2	26.4
	22	29.9	29	30.9	30	29.9	32.9	33.9	26.4	26.2	28.8	29.9	27.3	29.1	26	31.1	29.8	26	28	28.9	29.9	29	29.3	27.5	30.5	28.7	30.1	32.3	30.9	27.4	26.6	24.3	28.1	30.5	32.6	31.3	24.3	31.3	24.2	24.6	27
	23	30.2	28.2	29.9	29	29.5	32.1	33.2	25.9	25.3	28.4	28.9	25.5	27.6	25.3	29.8	29	24.5	27.4	28.2	29.3	28.1	28.9	27	29.6	27.8	29.2	31.6	29.8	26.5	25.9	23.8	27	29.1	31.3	30.4	23.2	30	23.4	23.7	26
	24	29.8	28.7	30.6	30.5	29.7	32.3	33.3	26.4	26	28.5	28.9	26.6	27.8	25.7	30.5	29.9	25.1	28.4	29.4	29.3	29.1	29.4	27.5	30.3	28.5	29.4	31.7	30.4	27.7	27.1	24.2	27.4	29.8	32.3	30.9	23.9	31	24	25.2	26.5
	27	29.9	28.5	31	29.9	29.8	31.4	34.6	26.5	26.1	29.7	28.5	26.2	27.6	26.6	30.4	29.4	25.1	28.5	29.1	29.7	28.7	29	27.8	30.1	28.5	29.5	32.9	30.2	27.7	27.3	24.9	26.1	30.3	31.6	31	24.1	31.1	23.8	24.6	26.6
	29	29.8	29.6	31.4	30.2	30.6	32.5	33.9	28.2	26.9	30.8	29.2	26.1	27.7	27.3	30.2	29.8	25.9	28.6	29.2	30.3	29.2	29.1	28	30.3	28.1	29.8	33.3	31.3	28	26.9	25.1	26.9	31.2	32.2	32.5	25.5	31.6	24	25.8	24.6
	30	30.1	29.4	30.7	30	30.4	32.1	33.8	27.8	26.9	31.3	29.8	25.7	27.5	27.4	30.4	29.5	25.3	28.2	29.1	30	28.9	28.9	27.9	30	27.8	29.4	32.6	31.3	27.7	27	24.6	26.8	29.3	31.8	31.5	25	31.3	22.4	24.8	23.8
	31	31	29.8	31.5	30.5	31.3	32.9	34.3	28.6	27.9	31.7	30.2	26.1	27.6	28.1	30.7	29.6	26	28.2	29.3	31.4	29.3	29.3	28.5	30.4	28.6	30.1	33.1	31.6	29	27.8	24.9	27	30.1	32.2	31.9	25.4	31.6	24.3	25.3	25.2
	34	30.7			30.3	32.4	33.4	35.3	29.6	28.9	32.8	30.5	26.5	27.9	28.8	31.6	29.2	26.5	27.9	29.6	31.8	30.2	30.2	29.2	30.9	29.1	30.5	34.6	32.4	29.7	28	25.4	26.5	29.7	31.8	32.1	25.2	32.5	25	24.9	26.3
	36												27.2	28.3	29.8	31.7	30.2	28.1	28.6	30.2	32.1	30.8	30.8	29.4	30.8	30	31.6	34.8	33.2	29	28.2	26.1	28	29.9	32.1	32.6	25.5	33	24	25.2	27

## Sheet: Figure 5F
FIGURE 5F - total QST levels (PK) in flank tumors
		[QST], nM	QST			Combination
		Tumor	218.335	510.52	656	326.045	438.51	715.84	522.205
		Plasma	48.976	337.539	363.571	145.297	183.073	293.069	484.504
				QST				Combination
				Plasma	Tumor			Plasma	Tumor
			1	48.976	218.335		1	145.297	326.045
			2	337.539	510.52		2	183.073	438.51
			3	363.571	656		3	293.069	715.84
					530		4	484.504	522.205
			Mean	250.029	478.714		Mean	276.486	500.65
			Standard Deviation	174.603	185.175		Standard Deviation	152.187	164.438

[truncated: 18 more sheets: Figure 6A, Figure 6B, Figure 6 C, Figure 6 D, Figure 6 E, Figure 6F, Figure 6 H, Figure 7B-C, Figure 8C, Figure 8D, Figure 8E-F, Figure 9B, Figure 10F, Supp Fig 2A-B, Supp Fig 3C, Supp Fig 4, Supp Fig 5A, Supp Fig 6F]
